# Supplementary material for: Performance Advantages of Left-Handed Cricket Batting Talent
Source: Front Psychol. 2020 Aug 6;11:1654. doi: 10.3389/fpsyg.2020.01654 (PMC7424046; doi:10.3389/fpsyg.2020.01654)
Supplement: Supplementary file 2 [file Data_Sheet_2.XLSX]

## Sheet: Frontiers Dataset 1M
BattingHand	number_matches	batting_innings	BattingAggregate	RunsPerGame	batting_notoutsPG	TwentyFive_PG	Fifty_PG	Century_PG	Ducks_PG	Fours_PG	Sixes_PG	Bat_MinsPG	BattingAverage	StrikeRate	BattingStance	AgeGroup
2	5	5	59	11.8	0.4	0	0	0	0	0.6	0.2	25.6	19.6667	60.2041	1	1
1	5	6	141	23.5	0.17	0	0	0.17	0	2.17	0	68.83	28.2	40.1709	1	1
1	5	5	150	30	0	0	0	0.2	0.2	3.2	0	64.8	30	45.3172	1	1
2	5	4	77	19.25	0	0	0.25	0	0.25	1.5	0.5	18.75	19.25	128.333	2	1
1	5	5	107	21.4	0.2	0.2	0.2	0	0	2	0.2	32	26.75	103.883	1	1
1	5	3	14	4.66667	0	0	0	0	0	0	0	35.67	4.66667	18.4211	1	1
1	5	3	34	11.3333	0.33	0.33	0	0	0.33	1	0	28.67	17	65.3846	1	1
2	5	6	208	34.6667	0.33	0	0.17	0.17	0.17	2.83	0	35.17	52	98.5782	2	1
1	5	4	33	8.25	0.25	0	0	0	0.25	1	0	12	11	76.7442	1	1
1	5	4	59	14.75	0.25	0.25	0	0	0.25	1	0.25	37.75	19.6667	40.6897	2	1
2	5	5	137	27.4	0.2	0	0.4	0	0	1.8	0	69.2	34.25	49.4585	2	1
1	5	3	16	5.33333	0	0	0	0	0	0.67	0	21.33	5.33333	32.6531	1	1
1	5	6	117	19.5	0	0.17	0.17	0	0	2	0	51.5	19.5	43.0147	1	1
1	5	4	24	6	0	0	0	0	0.25	0.25	0.25	11	6	64.8649	1	1
2	5	4	104	26	0	0	0.25	0	0	2	0	76.5	26	42.1053	2	1
2	5	5	224	44.8	0	0	0.6	0	0	4.2	0	57.8	44.8	71.3376	2	1
1	5	5	91	18.2	0	0	0.2	0	0	2.4	0	32.2	18.2	56.5217	1	1
1	5	4	111	27.75	0	0.25	0.25	0	0.25	3.25	0	49.5	27.75	63.4286	1	1
1	5	5	69	13.8	0	0.2	0	0	0	2	0	29.8	13.8	56.0976	1	1
2	5	5	19	3.8	0.4	0	0	0	0.2	0.2	0	20.4	6.33333	29.6875	1	1
2	4	5	181	36.2	0.2	0.4	0.4	0	0	3.6	1	72.2	45.25	67.037	1	1
1	5	6	175	29.1667	0	0.17	0.33	0	0	2.83	0.33	60.17	29.1667	60.7639	1	1
2	5	5	73	14.6	0	0	0.2	0	0.2	0.8	0	30	14.6	48.3444	2	1
2	5	5	127	25.4	0	0.2	0.2	0	0	0.8	0.6	64	25.4	35.4749	2	1
1	5	5	187	37.4	0.2	0.2	0	0.2	0.2	4.4	0.6	27.4	46.75	80.9524	1	1
1	5	5	343	68.6	0.2	0	0.4	0.4	0.2	5.8	1.4	76.4	85.75	95.8101	1	1
1	5	6	245	40.8333	0.17	0	0.5	0	0	4	0.5	53.17	49	86.8794	1	1
2	5	5	26	5.2	0.2	0	0	0	0.2	0.4	0.2	15.2	6.5	40	2	1
2	5	5	232	46.4	0	0.6	0	0.2	0	11.6	0.2	71.4	46.4	58.4383	1	1
2	5	5	125	25	0	0.6	0	0	0.2	1.4	1	39.2	25	86.2069	2	1
1	5	6	275	45.8333	0.17	0.17	0.17	0.17	0	2.83	0.17	58.5	55	59.1398	1	1
1	5	5	70	14	0	0.2	0	0	0	1.4	0	12.6	14	61.4035	1	1
2	5	6	185	30.8333	0	0.17	0.33	0	0	2	0	63	30.8333	43.5294	2	1
2	5	6	154	25.6667	0.17	0	0.33	0	0.17	2.5	0.17	48.33	30.8	63.1148	2	1
2	5	5	200	40	0.2	0.4	0	0.2	0	3.2	0.4	85.8	50	64.7249	1	1
1	5	5	148	29.6	0	0.4	0.2	0	0	3.2	0.4	68	29.6	53.6232	1	1
1	5	4	40	10	0	0.25	0	0	0.25	1	0.25	20.25	10	56.338	1	1
1	5	5	131	26.2	0	0.2	0.2	0	0	2.2	0	91.6	26.2	35.6948	1	1
1	5	4	57	14.25	0.25	0.25	0	0	0	1.25	0	30.25	19	55.8824	1	1
1	5	5	135	27	0	0.4	0.2	0	0	2.8	0.2	62.2	27	47.7032	1	1
1	5	4	62	15.5	0	0.25	0	0	0	1.75	0	41.75	15.5	43.0556	1	1
1	5	3	38	12.6667	0	0.33	0	0	0.33	0.67	0.33	14	12.6667	105.556	1	1
2	5	6	126	21	0.33	0.33	0	0	0	1.67	0.5	47.33	31.5	49.0272	1	1
1	5	3	4	1.33333	0	0	0	0	0.67	0.33	0	6.67	1.33333	33.3333	1	1
1	5	4	36	9	0.25	0	0	0	0.25	1.25	0	18.25	12	56.25	1	1
2	5	5	188	37.6	0	0.4	0.4	0	0	4	1.2	82	37.6	55.4572	2	1
2	5	5	128	25.6	0	0	0.2	0	0.2	3.2	0.2	19.8	25.6	51.4056	1	1
2	5	5	188	37.6	0	0.6	0.2	0	0	4.2	0.6	76.4	37.6	63.5135	2	1
1	5	3	82	27.3333	0.67	1	0	0	0	3	1.33	39	82	75.9259	1	1
1	5	5	83	16.6	0	0.4	0	0	0	1.8	0	25.4	16.6	49.4048	1	1
1	5	4	101	25.25	0	0	0.25	0	0	1.75	0.75	45.5	25.25	61.2121	1	1
1	5	5	113	22.6	0	0.2	0.2	0	0.2	2.2	0	56	22.6	50.2222	1	1
1	5	4	64	16	0	0.25	0	0	0	0.5	0.25	39.75	16	52.8926	1	1
1	5	4	63	15.75	0.25	0.25	0	0	0	1.25	0.5	15.5	21	84	1	1
2	5	3	19	6.33333	0.33	0	0	0	0	0.33	0	29	9.5	26.0274	2	1
2	5	5	302	60.4	0.2	0.4	0	0.2	0	4.8	0	112.6	75.5	58.1888	1	1
1	5	5	96	19.2	0	0	0.2	0	0.2	2	0	41.4	19.2	51.3369	1	1
1	5	5	56	11.2	0	0.2	0	0	0	0.8	0	31.8	11.2	47.0588	1	1
2	5	4	33	8.25	0	0	0	0	0	0.75	0	21.75	8.25	44	1	1
1	5	5	249	49.8	0	0.4	0	0.2	0	4.2	0.4	58.2	49.8	56.2077	1	1
2	5	6	233	38.8333	0	0.17	0.33	0	0	4.67	0.33	91.67	38.8333	49.1561	2	1
1	5	3	12	4	0	0	0	0	0	0.33	0	16.33	4	26.6667	2	1
1	5	4	28	7	0.25	0	0	0	0.5	1	0	4.5	9.33333	82.3529	1	1
2	5	3	12	4	0	0	0	0	0	0	0	18.33	4	22.2222	1	1
1	5	5	199	39.8	0.6	0.2	0.4	0	0	3	0.2	69.8	99.5	65.4605	1	1
1	5	3	60	20	0.67	0.67	0	0	0.33	2.33	0.67	16.33	60	162.162	1	1
1	5	4	41	10.25	0	0.25	0	0	0.25	1.25	0	33.5	10.25	42.7083	1	1
1	5	5	145	29	0	0.4	0.2	0	0	2.4	0	68.6	29	54.5113	1	1
1	5	6	151	25.1667	0.17	0.17	0.17	0	0	3.5	0	49.83	30.2	54.5126	1	1
2	5	5	47	9.4	0.2	0	0	0	0.2	0.8	0.2	22.4	11.75	70.1493	2	1
1	5	5	389	77.8	0	0.2	0.4	0.2	0	10	0.2	139.4	77.8	67.8883	1	1
1	5	4	69	17.25	0.25	0.5	0	0	0.25	1.5	0	51.75	23	36.8984	2	1
1	5	6	45	7.5	0	0	0	0	0.17	0.67	0	21	7.5	38.4615	1	1
2	5	5	55	11	0.2	0.2	0	0	0.2	1.4	0.2	18.8	13.75	83.3333	2	1
1	5	7	75	10.7143	0	0.14	0	0	0.14	1	0.14	31.29	10.7143	48.3871	1	1
1	4	5	55	11	0	0.2	0	0	0.2	0.6	0	28.4	11	54.4554	1	1
1	5	6	159	26.5	0.33	0	0.33	0	0	3.17	0	64.17	39.75	55.0173	1	1
1	3	4	38	9.5	0.25	0	0	0	0	1.5	0	19.75	12.6667	55.8824	1	1
1	5	6	158	26.3333	0.17	0.33	0.17	0	0	2.67	0.67	70.5	31.6	60.7692	1	1
2	5	4	19	4.75	0.25	0	0	0	0.25	0	0	16.5	6.33333	27.9412	1	1
2	5	6	88	14.6667	0.33	0.33	0	0	0.33	0.83	0.17	41.67	22	45.1282	1	1
1	5	4	49	12.25	0.25	0	0	0	0	0.75	0	35.25	16.3333	41.5254	1	1
2	5	7	137	19.5714	0	0	0.14	0	0	1.43	0	75.43	19.5714	39.255	2	1
2	5	7	150	21.4286	0.14	0	0.29	0	0.14	2.57	0.29	46.57	25	63.5593	2	1
1	5	7	195	27.8571	0.14	0.29	0.14	0	0.14	2.71	0.14	59.57	32.5	60.9375	1	1
1	4	4	34	8.5	0.25	0	0	0	0	0.5	0.25	18.5	11.3333	48.5714	1	1
1	5	6	96	16	0.17	0	0.17	0	0.17	1.33	0	34	19.2	63.1579	1	1
1	5	5	68	13.6	0.4	0.2	0	0	0	0.6	0	68	22.6667	23.2082	1	1
1	5	6	56	9.33333	0.17	0.17	0	0	0	0.67	0.17	36.17	11.2	30.2703	1	1
2	4	4	51	12.75	0	0.25	0	0	0	0.5	0	36.5	12.75	53.125	2	1
2	5	6	253	42.1667	0.17	0.33	0	0.17	0	4	0.5	83	50.6	62.4691	1	1
1	5	4	42	10.5	0	0.25	0	0	0.25	1	0	39.25	10.5	35.8974	1	1
1	5	7	165	23.5714	0.14	0.29	0.14	0	0	3.14	0	46.43	27.5	62.7376	1	1
2	5	7	153	21.8571	0	0.43	0	0	0	3.14	0.14	42.43	21.8571	70.8333	2	1
1	5	6	57	9.5	0.17	0	0	0	0	1.5	0.17	30.67	11.4	44.186	1	1
1	5	5	25	5	0	0	0	0	0.2	0.2	0	20.4	5	38.4615	1	1
1	4	6	37	6.16667	0	0.17	0	0	0.33	0.5	0	23.33	6.16667	29.3651	1	1
1	5	6	48	8	0	0	0	0	0.17	0.67	0	24.67	8	38.0952	1	1
1	4	4	49	12.25	0.25	0.25	0	0	0	0.5	0	34	16.3333	45.3704	1	1
2	5	5	74	14.8	0	0.2	0	0	0	1	0.2	33.2	14.8	44.3114	2	1
1	5	7	146	20.8571	0.14	0.43	0	0	0	1.71	0.29	86.71	24.3333	41.1268	1	1
1	5	8	260	32.5	0.13	0.25	0.25	0	0.13	3.75	0.63	42.88	37.1429	84.9673	1	1
1	5	6	106	17.6667	0	0	0.17	0	0	1.17	0	67.17	17.6667	29.7753	1	1
2	5	5	148	29.6	0.2	0.6	0	0	0	2.6	0.2	98	37	33.6364	1	1
1	4	3	7	2.33333	0.67	0	0	0	0.33	0	0	10.67	7	25	1	1
1	5	6	68	11.3333	0	0	0	0	0	1.5	0	30.17	11.3333	39.5349	1	1
1	5	7	234	33.4286	0	0.29	0.29	0	0	3.29	0.71	58.86	33.4286	77.4834	1	1
1	5	7	216	30.8571	0.57	0.29	0	0.14	0	3	0.57	45.43	72	84.0467	1	1
2	4	4	48	12	0.25	0.25	0	0	0.5	1.5	0	25.75	16	48.9796	1	1
1	5	6	59	9.83333	0.17	0.17	0	0	0.33	1	0	24	11.8	57.8431	1	1
1	5	5	69	13.8	0	0.2	0	0	0	1.2	0	46.4	13.8	35.567	1	1
1	5	5	59	11.8	0	0.2	0	0	0	1.8	0.2	20	11.8	79.7297	1	1
2	2	3	54	18	0	0.33	0	0	0.33	2.67	0.67	24	18	80.597	2	1
1	5	5	54	10.8	0	0	0	0	0	1.2	0	35	10.8	31.9527	1	1
1	5	6	86	14.3333	0	0.17	0	0	0.17	1.5	0	33.17	14.3333	44.3299	1	1
1	5	5	15	3	0.2	0	0	0	0.2	0	0	19.4	3.75	25.8621	1	1
1	5	5	139	27.8	0	0.2	0.2	0	0.2	2.6	0.4	36.2	27.8	77.6536	1	1
2	5	6	391	65.1667	0.17	0	0.17	0.33	0	5.5	1.83	111.67	78.2	68	2	1
2	5	5	69	13.8	0.2	0.2	0	0	0	1.6	0	30.4	17.25	46	1	1
1	5	5	117	23.4	0	0.2	0.2	0	0.2	2.2	0.2	62	23.4	47.1774	1	1
1	5	5	20	4	0.2	0	0	0	0.2	0.4	0	33.2	5	13.6054	1	1
1	5	7	151	21.5714	0.14	0.14	0.14	0	0.14	2.29	0.71	41.71	25.1667	62.1399	1	1
2	5	7	138	19.7143	0.14	0.43	0	0	0	1.57	0.14	38	23	60.262	1	1
1	5	5	95	19	0.2	0.2	0	0	0.2	2	0.2	41.6	23.75	53.6723	1	1
2	5	4	9	2.25	0.25	0	0	0	0.25	0.25	0	7.75	3	42.8571	1	1
2	5	5	186	37.2	0.2	0.4	0	0.2	0.2	4.2	0.4	76	46.5	60.1942	2	1
1	5	5	173	34.6	0.2	0.2	0.4	0	0.2	3.6	0.2	76.4	43.25	66.5385	1	1
2	5	6	114	19	0	0.33	0	0	0	1.33	0.33	68.5	19	33.8279	2	1
1	5	4	35	8.75	0	0	0	0	0.25	0.75	0	18	8.75	52.2388	1	1
1	5	5	90	18	0.2	0.4	0	0	0.2	1.6	0.2	60.4	22.5	45.4545	2	1
2	5	7	180	25.7143	0.43	0.29	0.14	0	0	2.14	0.86	45.43	45	71.7131	1	1
1	5	6	151	25.1667	0	0.67	0	0	0.17	2.83	0	77.17	25.1667	39.6325	1	1
1	5	6	201	33.5	0	0.33	0	0.17	0.17	3.83	0.83	57	33.5	54.4715	1	1
1	5	6	68	11.3333	0.17	0.17	0	0	0.17	1.17	0	33.67	13.6	44.4444	1	1
2	5	6	221	36.8333	0.17	0.33	0.33	0	0.17	5	0.17	91.67	44.2	44.2	1	1
1	4	5	103	20.6	0.2	0.2	0.2	0	0	2.8	0	35.4	25.75	72.5352	1	1
2	5	6	51	8.5	0	0	0	0	0.33	0.67	0	37.33	8.5	33.1169	1	1
2	5	7	213	30.4286	0.43	0.29	0	0.14	0	2.71	0.29	82.29	53.25	51.2019	2	1
1	4	3	7	2.33333	0	0	0	0	0.33	0.33	0	12.33	2.33333	16.6667	1	1
1	5	7	267	38.1429	0.29	0.29	0.14	0.14	0	3.29	0.71	73.86	53.4	61.8056	1	1
1	8	4	24	6	0	0	0	0	0	0.5	0	15.25	6	42.1053	1	1
1	8	8	205	25.625	0	0	0.25	0	0.13	2.5	0.13	46.88	25.625	68.3333	2	1
1	8	8	203	25.375	0.13	0.13	0	0.13	0.13	1.88	0.38	60.25	29	62.8483	1	1
1	8	7	105	15	0.14	0.14	0.14	0	0.29	1.43	0.43	25.86	17.5	78.9474	1	1
1	8	5	54	10.8	0	0.2	0	0	0	0.6	0	29	10.8	49.5413	1	1
2	8	8	124	15.5	0.38	0.25	0	0	0	0.75	0.13	31.38	24.8	59.0476	1	1
1	8	4	7	1.75	0.25	0	0	0	0.25	0	0	8	2.33333	33.3333	1	1
1	8	6	107	17.8333	0	0.33	0	0	0.17	1.83	0.17	29.83	17.8333	75.3521	1	1
1	8	8	136	17	0.13	0.38	0	0	0.13	0.63	0.13	41.88	19.4286	50.7463	1	1
1	8	8	278	34.75	0	0	0.13	0.13	0.25	3.63	1.63	36.75	34.75	117.3	1	1
1	8	3	25	8.33333	0.33	0	0	0	0	0.33	0	10.33	12.5	104.167	1	1
2	8	8	227	28.375	0	0.38	0.13	0	0	2.5	0.13	53.88	28.375	59.7368	2	1
2	8	6	81	13.5	0	0.17	0	0	0	0.83	0.17	14.83	13.5	98.7805	1	1
1	8	5	94	18.8	0.2	0.2	0	0	0	1.4	1.4	13.8	23.5	164.912	1	1
2	8	8	338	42.25	0.38	0.38	0.38	0	0	3.63	0.25	83.25	67.6	70.2703	1	1
2	8	8	235	29.375	0	0.25	0.25	0	0.13	2.63	0.25	68.88	29.375	66.9516	2	1
1	8	8	384	48	0.13	0.25	0.25	0.13	0.13	2.75	1.75	64.25	54.8571	87.2727	1	1
1	8	8	140	17.5	0.13	0.13	0.13	0	0.25	1.63	0	47.63	20	52.0446	1	1
2	8	3	5	1.66667	0.67	0	0	0	0	0	0	9	5	31.25	2	1
1	8	8	240	30	0.13	0.38	0.13	0	0	2.63	1.25	45.63	34.2857	99.1736	1	1
2	8	7	294	42	0	0.43	0.14	0.14	0	3.43	0.29	72.29	42	68.8525	2	1
1	8	8	364	45.5	0	0.38	0.38	0	0	3	0	98.63	45.5	61.2795	1	1
1	8	3	18	6	0.67	0	0	0	0	0	0	18.67	18	40	1	1
1	8	7	88	12.5714	0	0.14	0	0	0.29	1.14	0	22	12.5714	68.2171	1	1
2	8	8	238	29.75	0.25	0	0.38	0	0	2.38	0	56.38	39.6667	64.4986	2	1
1	8	4	70	17.5	0	0	0.25	0	0.25	1.5	0	39.5	17.5	52.2388	1	1
1	8	8	91	11.375	0.25	0.13	0	0	0.13	0.75	0	24.75	15.1667	61.4865	1	1
1	8	7	114	16.2857	0.14	0	0.14	0	0.29	0.57	0.43	63.57	19	74.026	1	1
2	8	8	214	26.75	0	0.5	0.13	0	0	3	0	42.5	26.75	86.6397	2	1
1	8	8	164	20.5	0	0.38	0.13	0	0.25	2.13	0	43.25	20.5	45.5556	1	1
2	8	8	155	19.375	0.25	0.25	0	0	0	1.88	0	45.75	25.8333	64.8536	1	1
2	8	8	495	61.875	0.25	0.25	0.13	0.38	0.13	6	0.88	105.88	82.5	70.3125	2	1
1	8	7	145	20.7143	0.29	0.14	0.14	0	0.14	2.14	0.29	43.29	29	55.9846	1	1
1	8	6	89	14.8333	0	0.17	0	0	0	1.5	0.5	17.67	14.8333	82.4074	1	1
1	8	7	187	26.7143	0.14	0.29	0.14	0	0.14	2.71	0.43	59	31.1667	73.3333	2	1
1	8	6	58	9.66667	0.5	0.17	0	0	0	0.83	0	21.67	19.3333	53.211	1	1
2	9	6	190	31.6667	0	0	0.5	0	0	1.5	1	44.83	31.6667	88.785	2	1
1	8	8	175	21.875	0.13	0.25	0.13	0	0	1.75	0	60.5	25	54.8589	1	1
2	8	7	165	23.5714	0	0.14	0.14	0	0	2.14	0	71.14	23.5714	47.9651	1	1
1	7	3	90	30	0	0.67	0	0	0	2	0	58.33	30	65.2174	1	1
1	8	6	127	21.1667	0.5	0.33	0	0	0	0.83	0	31.83	42.3333	82.4675	1	1
1	8	8	143	17.875	0.13	0.25	0	0	0.13	2.38	0.25	26.5	20.4286	59.8326	1	1
1	8	7	86	12.2857	0.29	0.14	0	0	0.14	1	0.14	14.14	17.2	104.878	1	1
1	8	8	192	24	0.25	0.25	0.13	0	0.38	1.38	0.25	54.88	32	54.7009	1	1
1	8	3	3	1	0.67	0	0	0	0	0	0	6.67	3	42.8571	1	1
2	8	8	64	8	0.38	0	0	0	0.25	0.5	0	13.38	12.8	85.3333	1	1
1	8	4	44	11	0.25	0.25	0	0	0.25	1	0	18	14.6667	70.9677	1	1
2	8	7	80	11.4286	0.14	0	0	0	0	0.86	0	28.86	13.3333	66.6667	2	1
1	8	8	213	26.625	0.38	0.5	0	0	0	1.13	0.13	55.63	42.6	60.3399	1	1
1	7	4	50	12.5	0.5	0	0	0	0	1	0	27.25	25	65.7895	1	1
1	8	5	37	7.4	0.6	0	0	0	0.2	0.2	0.2	21.8	18.5	54.4118	1	1
1	8	8	348	43.5	0.25	0.38	0.13	0.13	0.13	4.25	0.25	82.63	58	70.1613	1	1
1	9	7	151	21.5714	0	0.14	0.14	0	0.14	1.86	0.43	39.86	21.5714	65.368	1	1
1	8	7	161	23	0.14	0.14	0.14	0	0.14	1.71	0.29	31	26.8333	86.0963	1	1
1	8	6	223	37.1667	0.17	0.17	0.17	0.17	0	2.83	1	45.83	44.6	87.7953	1	1
1	8	3	26	8.66667	0.67	0	0	0	0	0.67	0	11	26	118.182	1	1
1	8	7	99	14.1429	0.14	0.29	0	0	0	1.14	0.14	25.14	16.5	67.8082	1	1
2	8	8	162	20.25	0	0	0	0.13	0	1.88	0	45.75	20.25	62.5483	2	1
1	8	8	240	30	0.13	0.5	0.13	0	0	2.63	0.13	50.13	34.2857	75.7098	1	1
1	8	7	161	23	0	0.71	0	0	0.14	2	0	50.43	23	58.1227	1	1
1	8	8	220	27.5	0.13	0.13	0.25	0	0	1.88	0	62.38	31.4286	51.5222	1	1
1	8	8	206	25.75	0	0	0.38	0	0	2.88	0.38	52.75	25.75	61.3095	1	1
1	8	6	78	13	0	0.33	0	0	0.33	1.67	0	27.67	13	46.988	1	1
2	8	8	295	36.875	0	0.13	0.38	0	0	2.88	0.25	66.5	36.875	66.5914	1	1
1	8	8	145	18.125	0	0	0.13	0	0.13	1.25	0	54.13	18.125	43.2836	1	1
2	8	6	126	21	0.17	0.17	0.17	0	0	1.33	0.67	24.83	25.2	100	2	1
1	8	8	98	12.25	0.25	0.13	0	0	0	1.25	0.13	53.5	16.3333	53.2609	1	1
1	8	7	219	31.2857	0	0	0.43	0	0.14	3	0.14	44.57	31.2857	84.556	1	1
1	8	8	65	8.125	0	0	0	0	0.13	0.63	0	40.88	8.125	43.9189	1	1
1	8	7	243	34.7143	0.29	0.43	0.14	0	0	1.29	0	69.86	48.6	70.0288	1	1
1	8	8	181	22.625	0	0.63	0	0	0.38	1.88	0.88	39	22.625	66.7897	1	1
2	8	8	167	20.875	0.13	0.25	0.13	0	0.13	2.13	0.5	33	23.8571	81.4634	2	1
2	8	8	269	33.625	0	0.38	0.25	0	0	1.88	0	76.13	33.625	58.0994	1	1
2	8	3	12	4	0	0	0	0	0	0.33	0	7	4	70.5882	2	1
1	8	8	310	38.75	0	0	0.5	0	0.13	3.13	1	57.13	38.75	80.1034	1	1
2	8	6	71	11.8333	0.17	0	0	0	0	0.83	0.5	14	14.2	120.339	1	1
1	8	6	25	4.16667	0.5	0	0	0	0	3.5	0	10.67	8.33333	69.4444	1	1
1	8	4	28	7	0	0	0	0	0	0.5	0	15	7	44.4444	2	1
1	8	8	373	46.625	0.25	0	0.25	0.13	0	3	1.5	72	62.1667	77.0661	1	1
1	8	8	236	29.5	0.13	0.38	0.25	0	0.13	3	0	52.63	33.7143	58.2716	1	1
1	8	4	23	5.75	0	0	0	0	0	0.5	0	14.25	5.75	41.0714	1	1
1	8	8	327	40.875	0.25	0.13	0.13	0.25	0	5.13	0.25	71.13	54.5	65.7948	1	1
1	8	4	31	7.75	0.25	0	0	0	0.25	0.25	0	20	10.3333	47.6923	1	1
1	7	3	21	7	0.67	0	0	0	0	0.33	0	20.33	21	53.8462	1	1
2	8	3	24	8	0	0	0	0	0	0	0	23	8	57.1429	1	1
1	8	8	114	14.25	0.25	0.25	0	0	0.13	1.5	0	32.75	19	52.7778	1	1
1	8	8	184	23	0	0.25	0.13	0	0.25	2.75	0.13	49.63	23	71.5953	1	1
1	8	5	23	4.6	0	0	0	0	0.2	0	0	14.6	4.6	39.6552	1	1
1	8	8	193	24.125	0.5	0.25	0.13	0	0	2.25	0.13	43.88	48.25	68.6833	1	1
2	8	7	62	8.85714	0	0	0	0	0.14	0.86	0	19	8.85714	50.4065	1	1
1	8	8	110	13.75	0.25	0.25	0	0	0	0.75	0	31.13	18.3333	56.9948	1	1
1	8	8	245	30.625	0	0.5	0.13	0	0.13	2.63	0.13	65.38	30.625	71.2209	1	1
1	8	4	24	6	0.5	0	0	0	0.5	0.5	0	10.25	12	88.8889	1	1
1	8	6	17	2.83333	0	0	0	0	0	0.17	0	16.5	2.83333	25.7576	1	1
1	8	5	5	1	0.6	0	0	0	0.4	0	0	4	2.5	31.25	1	1
2	8	8	126	15.75	0.13	0.13	0.13	0	0.13	1.63	0	36	18	63	2	1
1	8	8	88	11	0.13	0	0.13	0	0.25	1	0.13	30.38	12.5714	59.4595	2	1
2	5	5	154	30.8	0.4	0.2	0.2	0	0	2.2	0.4	46.2	51.3333	99.3548	1	2
2	5	8	205	25.63	0	0.13	0.25	0	0.13	1.88	0	43	25.625	51.5075	1	2
2	5	5	121	24.2	0.2	0.6	0	0	0.2	2.4	0	65.8	30.25	42.6056	1	2
2	5	3	28	9.33	0	0	0	0	0	0.67	0	30	9.33333	29.7872	1	2
2	5	4	27	6.75	0	0	0	0	0	1	0	11.75	6.75	71.0526	1	2
2	5	5	199	39.8	0	0.4	0	0.2	0	5	0.4	101	39.8	46.8235	1	2
2	5	6	70	11.67	0.17	0	0	0	0	1.17	0	33.83	14	55.1181	1	2
2	5	6	34	5.67	0.33	0	0	0	0.17	0.33	0.33	12.33	8.5	47.8873	1	2
2	5	4	52	13	0	0.25	0	0	0.25	1.75	0	36.25	13	44.8276	2	2
2	5	5	63	12.6	0	0.2	0	0	0	0.4	0	51.6	12.6	30.8824	2	2
2	5	3	273	91	0	0	0.67	0.33	0	11.33	1.67	132	91	96.8085	2	2
2	5	5	114	22.8	0	0.6	0	0	0	1.8	0	52.8	22.8	69.0909	2	2
2	5	4	36	9	0	0	0	0	0.25	0.5	0	20.75	9	56.25	2	2
2	5	4	63	15.75	0.25	0.25	0	0	0	1.75	0	35.5	21	59.434	2	2
2	5	4	71	17.75	0	0.25	0	0	0.25	1.25	0.25	35	17.75	65.1376	2	2
2	5	5	215	43	0	0.4	0.4	0	0	4.2	1.6	63.8	43	84.3137	2	2
2	5	5	116	23.2	0.4	0.4	0.2	0	0	2	0	45.4	38.6667	56.0386	2	2
2	5	5	46	9.2	0.4	0.2	0	0	0	0	0	30.8	15.3333	33.5766	2	2
2	5	6	78	13	0	0.17	0	0	0	0.83	0	29.17	13	51.6556	2	2
2	5	7	125	17.86	0	0.29	0	0	0	1.57	0	53	17.8571	42.517	2	2
2	5	5	191	38.2	0	0.4	0	0.2	0	3.8	0	77.8	38.2	64.7458	2	2
2	5	5	115	23	0.2	0	0.2	0	0	1.4	0	46.8	28.75	56.0976	2	2
2	5	8	121	15.13	0.13	0	0	0	0.13	1.75	0.25	34.75	17.2857	63.0208	2	2
2	5	6	116	19.33	0	0.17	0	0	0	1.5	0	88.33	19.3333	29.0727	2	2
1	5	8	105	13.13	0	0.25	0	0	0	0.88	0	42.75	13.125	36.2069	2	2
1	5	6	83	13.83	0.17	0.33	0	0	0	1.67	0.17	27	16.6	65.873	2	2
1	5	3	13	4.33	0	0	0	0	0	0.33	0	13.33	4.33333	39.3939	2	2
1	5	5	67	13.4	0.2	0	0	0	0	1.2	0.2	34.8	16.75	56.3025	1	2
1	5	5	112	22.4	0	0.4	0	0	0	1.2	0	66.8	22.4	42.7481	1	2
1	5	6	143	23.83	0	0	0.17	0	0	2.83	0.5	47.33	23.8333	57.2	1	2
1	5	3	4	1.33	0	0	0	0	0.67	0	0	7.67	1.33333	36.3636	1	2
1	5	5	139	27.8	0	0.6	0	0	0	2.6	0	74.6	27.8	49.2908	1	2
1	5	8	108	13.5	0	0.13	0	0	0.13	1.25	0.38	24.13	13.5	59.0164	1	2
1	5	4	9	2.25	0	0	0	0	0.25	0	0	14.25	2.25	21.9512	1	2
1	5	6	139	23.17	0	0	0.17	0	0	1.67	0.5	55.33	23.1667	50	1	2
1	5	5	229	45.8	0.2	0	0.2	0.2	0	3	0.4	108.6	57.25	51.1161	1	2
1	5	3	7	2.33	0.33	0	0	0	0.33	0.33	0	11.67	3.5	33.3333	1	2
1	5	5	77	15.4	0.4	0.2	0	0	0	1.2	0	34.2	25.6667	53.1034	1	2
1	5	6	123	20.5	0.33	0.33	0	0	0	1.33	0.33	30.33	30.75	51.8987	1	2
1	5	5	85	17	0	0.2	0	0	0.2	1.8	0	39	17	62.0438	1	2
1	5	5	121	24.2	0	0	0.2	0	0	3.4	0.2	65.4	24.2	47.0817	1	2
1	5	8	33	4.13	0.13	0	0	0	0.5	0	0	14.25	4.71429	35.4839	1	2
1	5	6	120	20	0.33	0.17	0.17	0	0.17	1.5	0	52.33	30	52.6316	1	2
1	5	5	189	37.8	0.2	0.4	0	0.2	0	3	1.2	59	47.25	71.8631	1	2
1	5	4	19	4.75	0.25	0	0	0	0	0	0	10.5	6.33333	57.5758	1	2
1	5	6	81	13.5	0.17	0.33	0	0	0.33	1	0	50.17	16.2	33.4711	1	2
1	5	5	221	44.2	0	0.2	0.4	0	0	4.2	0.2	125.4	44.2	49.3304	1	2
1	5	6	67	11.17	0	0	0	0	0.17	0.5	0.17	31.83	11.1667	46.5278	1	2
1	5	4	46	11.5	0.25	0	0	0	0	0.25	0	43.75	15.3333	35.1145	1	2
1	5	7	265	37.86	0.14	0	0.43	0	0	3.86	0	72	44.1667	69.9208	1	2
1	5	5	255	51	0.2	0.4	0	0.2	0	4.4	2.6	97.2	63.75	63.75	1	2
1	5	8	162	20.25	0	0.5	0	0	0	2.13	0	32.5	20.25	52.09	1	2
1	5	6	58	9.67	0.33	0	0	0	0	1.17	0	31.5	14.5	39.4558	1	2
1	5	5	267	53.4	0	0.2	0.2	0.2	0	5.4	0	129.2	53.4	45.9552	1	2
1	5	6	132	22	0	0.17	0.17	0	0	1.17	0.17	54.83	22	46.9751	1	2
1	5	6	135	22.5	0.17	0.17	0.17	0	0	2.17	0.17	80.5	27	36.5854	1	2
1	5	8	49	6.13	0	0	0	0	0.25	0.25	0	23.88	6.125	33.7931	1	2
1	5	4	68	17	0	0.25	0	0	0	1.25	0.5	28.75	17	86.0759	1	2
1	5	8	84	10.5	0	0.25	0	0	0.25	0.38	0.25	29.75	10.5	46.6667	1	2
1	5	4	45	11.25	0	0.25	0	0	0	1.25	0	33.5	11.25	45	1	2
1	5	5	108	21.6	0.6	0.2	0.2	0	0	1.6	0	56.4	54	54.5455	1	2
1	5	4	103	25.75	0	0	0.25	0	0	1.5	0.5	58	25.75	57.5419	1	2
1	5	6	59	9.83	0	0.17	0	0	0.17	0.83	0	31	9.83333	37.3418	1	2
1	5	7	70	10	0	0.14	0	0	0.29	1.14	0	38.86	10	33.3333	1	2
1	5	3	34	11.33	0.33	0	0	0	0	0	0	33	17	35.4167	1	2
1	5	5	163	32.6	0	0.4	0.2	0	0	4	0.4	80.4	32.6	50.1538	1	2
1	5	6	33	5.5	0	0	0	0	0.33	0.5	0	12	5.5	53.2258	1	2
1	5	7	75	10.71	0	0.14	0	0	0.14	0.86	0	41	10.7143	30.6122	1	2
1	5	4	21	5.25	0	0	0	0	0	0.5	0	19.5	5.25	27.2727	1	2
1	5	6	53	8.83	0.17	0	0	0	0	0.33	0.17	24.33	10.6	42.7419	1	2
1	5	3	16	5.33	0.33	0	0	0	0	0	0	18.67	8	28.0702	1	2
1	5	6	367	61.17	0.17	0.17	0.33	0.17	0	7	1	125	73.4	66.0072	1	2
1	5	5	47	9.4	0	0.2	0	0	0	0.6	0	29	9.4	35.8779	1	2
1	5	6	207	34.5	0	0.17	0.33	0	0.5	3.5	0.83	54.5	34.5	60	1	2
2	5	5	242	48.4	0	0.4	0.4	0	0	5.4	0.6	76.4	48.4	77.5641	1	2
2	5	3	58	19.33	0.67	0.33	0	0	0.33	3.33	0	74	58	38.1579	1	2
2	5	6	245	40.83	0.5	0.33	0.17	0.17	0	3.83	0.17	88.5	81.6667	56.582	1	2
2	5	5	138	27.6	0	0.2	0.2	0	0	2.6	1	60.4	27.6	62.1622	1	2
2	5	6	153	25.5	0.17	0.33	0.17	0	0.17	2.83	0	90.33	30.6	40.9091	1	2
2	5	5	72	14.4	0	0.4	0	0	0.2	1	0	38.6	14.4	51.4286	1	2
2	5	5	86	17.2	0.4	0.2	0	0	0	1.2	0.2	47.6	28.6667	47.5138	1	2
2	5	4	140	35	0.25	0	0.5	0	0	3.25	0.75	72.25	46.6667	56.6802	1	2
2	4	3	11	3.67	0	0	0	0	0	0.33	0	44.67	3.66667	13.5802	2	2
2	5	6	123	20.5	0	0.5	0	0	0	2.33	0	44.67	20.5	53.9474	2	2
2	5	5	181	36.2	0	0	0.4	0	0	5	0.4	83.6	36.2	49.589	2	2
2	5	6	166	27.67	0	0.17	0.33	0	0	4.17	0.33	29	27.6667	106.41	2	2
2	5	5	121	24.2	0	0.2	0.2	0	0.2	4	0.2	57.2	24.2	51.0549	2	2
2	5	5	133	26.6	0.2	0.4	0.2	0	0	2.6	0.8	52.2	33.25	67.8571	2	2
2	5	6	185	30.83	0	0	0	0.17	0	4.83	0	73.67	30.8333	48.6842	2	2
2	5	5	225	45	0	0.2	0.2	0.2	0	5.4	0.2	92.4	45	64.6552	2	2
2	5	6	113	18.83	0.17	0.17	0	0	0	3	0	34.17	22.6	61.7486	2	2
2	5	5	183	36.6	0.2	0.4	0.2	0	0	4.4	0.2	76	45.75	59.8039	2	2
2	5	5	201	40.2	0	0.2	0	0.2	0	5.2	0.4	59.2	40.2	88.1579	2	2
2	5	5	48	9.6	0	0.2	0	0	0.4	1.4	0.2	12	9.6	96	2	2
2	5	5	68	13.6	0	0.2	0	0	0.2	2	0	44.2	13.6	38.6364	2	2
1	5	4	56	14	0.25	0	0	0	0	1.75	0	48	18.6667	31.4607	2	2
1	5	5	232	46.4	0	0	0.2	0.2	0	5.4	0.2	119.6	46.4	50.655	2	2
1	4	4	123	30.75	0	0.25	0.25	0	0	2.75	0	93.5	30.75	39.172	1	2
1	5	5	113	22.6	0.2	0	0.2	0	0	2.4	1.6	16.2	28.25	176.562	1	2
1	5	4	50	12.5	0.25	0.25	0	0	0.25	0.75	0.5	16.25	16.6667	100	1	2
1	4	4	19	4.75	0.25	0	0	0	0.25	0.75	0	7.75	6.33333	63.3333	1	2
1	4	5	91	18.2	0	0.4	0	0	0	2.4	0	50.6	18.2	53.5294	1	2
1	5	5	139	27.8	0.2	0.4	0.2	0	0	3.4	0.2	46.6	34.75	69.8492	1	2
1	5	6	145	24.17	0.17	0.17	0.17	0	0.17	3	0.17	67	29	43.9394	1	2
1	5	6	63	10.5	0	0.17	0	0	0.17	1	0	38.5	10.5	33.1579	1	2
1	5	6	34	5.67	0.17	0	0	0	0.17	0.5	0	17.33	6.8	38.2022	1	2
1	5	4	62	15.5	0.75	0.25	0	0	0	2	0	39.25	62	47.6923	1	2
1	5	4	68	17	0.25	0.25	0	0	0	1.5	0	47.25	22.6667	48.9209	1	2
1	5	3	110	36.67	0.33	0	0.33	0	0	2.67	2	75.67	55	67.9012	1	2
1	4	4	47	11.75	0	0.25	0	0	0.25	1.25	0	28.25	11.75	49.4737	1	2
1	4	3	6	2	0	0	0	0	0.33	0.33	0	8.33	2	20.6897	1	2
1	5	7	179	25.57	0.14	0	0.14	0	0	3.57	0	47.71	29.8333	60.678	1	2
1	5	4	58	14.5	0.5	0.25	0	0	0.25	1.5	0.25	20.25	29	95.082	1	2
1	5	5	124	24.8	0	0.2	0.2	0	0.2	3	0.2	74.8	24.8	45.0909	1	2
1	5	5	44	8.8	0	0	0	0	0.2	0.8	0.2	15.6	8.8	67.6923	1	2
1	5	5	35	7	0.4	0.2	0	0	0.2	0.8	0	21.6	11.6667	33.3333	1	2
1	5	6	245	40.83	0	0.5	0.33	0	0	4.33	1	59.67	40.8333	84.1924	1	2
1	5	6	143	23.83	0	0.33	0	0	0	3.17	0	63.67	23.8333	47.0395	1	2
1	5	6	77	12.83	0	0	0.17	0	0.17	1.33	0	30.5	12.8333	46.9512	1	2
1	5	6	46	7.67	0	0	0	0	0.17	1	0	32.83	7.66667	30.0654	1	2
1	5	5	219	43.8	0	0	0.2	0.2	0.2	5.6	1.4	54	43.8	94.8052	1	2
1	5	5	157	31.4	0	0	0.4	0	0	3.4	0	77	31.4	56.8841	1	2
1	5	5	144	28.8	0.2	0	0	0.2	0.2	3.2	0.2	55.6	36	63.1579	1	2
1	5	5	86	17.2	0	0.2	0	0	0	2.2	0	33.6	17.2	58.5034	1	2
1	5	5	134	26.8	0.2	0.2	0.2	0	0	2.4	0.2	61.2	33.5	50.3759	1	2
1	5	6	54	9	0	0.17	0	0	0	1.17	0	14.33	9	62.069	1	2
1	5	5	160	32	0	0.2	0.2	0	0	3.2	0.4	72.6	32	56.5371	1	2
1	5	6	223	37.17	0	0.5	0.17	0	0	5.83	0.33	64.5	37.1667	68.4049	1	2
1	5	5	114	22.8	0	0.4	0	0	0	3.2	0.2	41	22.8	66.2791	1	2
1	5	6	156	26	0.17	0.33	0.17	0	0	2.83	0	73.67	31.2	41.6	1	2
1	5	5	211	42.2	0.2	0.6	0.2	0	0	5.2	0.6	67.4	52.75	87.5519	1	2
1	4	4	18	4.5	0.25	0	0	0	0.25	0.5	0	23	6	20.9302	1	2
1	5	3	111	37	0	0	0.33	0	0	6.33	0.67	57.67	37	82.8358	1	2
1	5	6	163	27.17	0	0.33	0.17	0	0.17	3	0	57.83	27.1667	53.6184	1	2
1	5	5	89	17.8	0	0.2	0	0	0	1.2	0	56.6	17.8	36.0324	1	2
1	5	6	76	12.67	0.17	0.17	0	0	0.17	1.17	0.17	21.5	15.2	62.8099	1	2
1	#NULL!	#NULL!	#NULL!	#NULL!	#NULL!	#NULL!	#NULL!	#NULL!	#NULL!	#NULL!	#NULL!	#NULL!	#NULL!	#NULL!	1	2
1	5	5	58	11.6	0.2	0.4	0	0	0.4	1	0.4	33.4	14.5	42.963	1	2
1	5	5	43	8.6	0	0.2	0	0	0.2	1	0	27.2	8.6	41.7476	1	2
1	5	6	205	34.17	0	0.33	0	0.17	0	3.5	0.5	61.17	34.1667	78.5441	1	2
1	5	4	118	29.5	0.25	0.25	0.25	0	0.25	4.25	0	73.5	39.3333	54.6296	1	2
1	5	7	193	27.57	0.14	0.14	0.29	0	0.14	3.29	0.29	66.14	32.1667	48.6146	1	2
2	5	5	82	16.4	0	0.4	0	0	0.4	2.2	0	36.6	16.4	62.1212	1	2
2	4	3	125	41.67	0	0	0	0.33	0	5.33	0.67	59	41.6667	85.6164	1	2
2	4	5	100	20	0	0.4	0	0	0.2	2.4	0	83.4	20	50.2513	1	2
2	5	8	285	35.63	0.13	0.25	0.13	0.13	0	3.13	0.25	93.25	40.7143	46.5686	1	2
2	5	6	123	20.5	0	0.5	0	0	0	2	0	54.5	20.5	46.4151	1	2
2	5	5	137	27.4	0.4	0.2	0.2	0	0	2.2	0.2	89.2	45.6667	42.0245	2	2
2	4	3	76	25.33	0	0	0.33	0	0	4.33	0	67.67	25.3333	45.2381	2	2
2	4	5	366	73.2	0	0.2	0.4	0.2	0	9	0.2	155	73.2	69.9809	2	2
2	5	5	98	19.6	0.2	0.4	0	0	0	2.2	0.2	32	24.5	82.3529	2	2
2	5	3	30	10	0	0.33	0	0	0.33	0.33	0	23.67	10	55.5556	2	2
2	5	6	74	12.33	0	0.17	0	0	0.17	0.67	0.33	31.5	12.3333	41.573	2	2
2	5	5	186	37.2	0	0.6	0.2	0	0	2.2	0	123.4	37.2	42.8571	2	2
2	4	6	269	44.83	0.33	0.17	0.33	0.17	0	4.83	0.83	68.17	67.25	82.7692	2	2
2	5	6	94	15.67	0.17	0.33	0	0	0.17	1.83	0.5	37.67	18.8	53.4091	2	2
2	5	7	108	15.43	0	0.29	0	0	0.14	1.57	0.14	50.29	15.4286	32.0475	2	2
2	5	7	162	23.14	0	0.29	0.14	0	0.14	1.57	0.86	51.57	23.1429	66.1224	2	2
2	4	5	172	34.4	0.4	0.2	0	0.2	0	3	0.4	75	57.3333	57.5251	2	2
2	5	6	125	20.83	0	0	0.17	0	0.33	2.83	0.67	24	20.8333	101.626	2	2
2	5	3	40	13.33	0.33	0.33	0	0	0	1.33	0	42.67	20	44.4444	2	2
2	4	4	85	21.25	0	0.5	0	0	0.25	3	0	76.5	21.25	33.2031	2	2
2	5	6	32	5.33	0.17	0	0	0	0.33	0.17	0	23.83	6.4	36.3636	2	2
2	2	4	18	4.5	0.25	0	0	0	0	0.5	0	19.25	6	28.5714	2	2
1	5	5	80	16	0	0.2	0	0	0	1.2	0	72.4	16	30.303	2	2
1	5	4	34	8.5	0.25	0	0	0	0	0.5	0	32.5	11.3333	30.9091	2	2
1	5	7	165	23.57	0	0.29	0.14	0	0.29	1.71	0.71	55.43	23.5714	60	1	2
1	5	6	132	22	0	0.33	0.17	0	0.17	1.83	0	76.5	22	36.5651	1	2
1	5	6	125	20.83	0	0.17	0.17	0	0	1.5	0.17	52.33	20.8333	47.3485	1	2
1	5	6	64	10.67	0.17	0.17	0	0	0.17	0.5	0	38.5	12.8	34.4086	1	2
1	5	3	13	4.33	0	0	0	0	0.33	0.67	0	13.33	4.33333	32.5	1	2
1	5	5	65	13	0	0.2	0	0	0.2	1.4	0.2	30	13	55.5556	1	2
1	5	8	136	17	0	0.38	0	0	0.25	1.88	0	43.63	17	39.4203	1	2
1	5	7	88	12.57	0.29	0.14	0	0	0	0.86	0.43	42.29	17.6	37.931	1	2
1	5	8	54	6.75	0.13	0	0	0	0	0.5	0	20.38	7.71429	40.6015	1	2
1	5	6	82	13.67	0.5	0.17	0	0	0.17	0.33	0	52	27.3333	30.1471	1	2
1	5	7	155	22.14	0	0	0.14	0	0	2.14	0.14	46.29	22.1429	68.8889	1	2
1	5	6	89	14.83	0	0.17	0	0	0.17	1.17	0	27	14.8333	48.6339	1	2
1	5	6	150	25	0	0.5	0.17	0	0	3.5	0	54.67	25	53.1915	1	2
1	5	7	156	22.29	0.14	0.14	0.14	0	0.14	2.14	0.14	55.57	26	52.5253	1	2
1	5	5	41	8.2	0.2	0	0	0	0.2	1.4	0	25.6	10.25	43.617	1	2
1	5	8	51	6.38	0	0	0	0	0.13	0.38	0.13	20.25	6.375	51.5152	1	2
1	4	5	72	14.4	0.2	0.2	0	0	0.2	1	0	58.2	18	36.9231	1	2
1	5	6	30	5	0.33	0	0	0	0	0.33	0	19	7.5	30.9278	1	2
1	5	7	130	18.57	0.14	0.14	0.14	0	0.14	2.14	0	35.29	21.6667	74.7126	1	2
1	4	4	81	20.25	0.25	0.25	0	0	0	0.75	0.5	43.25	27	52.5974	1	2
1	5	7	210	30	0.14	0.43	0.14	0	0.14	3.29	0	58.57	35	72.4138	1	2
1	4	5	102	20.4	0.2	0.2	0.2	0	0.2	1.8	0.6	56.8	25.5	64.9682	1	2
1	5	7	155	22.14	0.14	0.29	0.14	0	0	1.29	0.14	97.14	25.8333	33.2618	1	2
1	5	5	34	6.8	0.2	0	0	0	0.4	0	0	32.2	8.5	28.0992	1	2
1	5	7	76	10.86	0	0.29	0	0	0.29	1	0	33.71	10.8571	43.6782	1	2
1	4	3	19	6.33	0	0	0	0	0	0.33	0	24.33	6.33333	31.1475	1	2
1	5	6	42	7	0	0.17	0	0	0.33	0.5	0	30.67	7	42.4242	1	2
1	5	4	35	8.75	0	0	0	0	0	1	0	20.75	8.75	40.2299	1	2
1	5	4	44	11	0	0.25	0	0	0.5	0.5	0.25	50.5	11	38.2609	1	2
1	4	4	68	17	0	0.25	0	0	0.25	2	0	35	17	58.6207	1	2
1	5	4	19	4.75	0.5	0	0	0	0	0	0.25	18.25	9.5	41.3043	1	2
1	5	6	123	20.5	0.33	0.17	0	0	0	1.5	0.17	44.33	30.75	69.8864	1	2
1	5	7	131	18.71	0	0	0.14	0	0.43	1.71	0.57	30.29	18.7143	72.3757	1	2
1	5	3	125	41.67	0	0.67	0.33	0	0	4.67	0.33	82.67	41.6667	65.1042	1	2
1	5	5	66	13.2	0	0.2	0	0	0.2	1	0	40.8	13.2	38.3721	1	2
1	4	3	68	22.67	0.33	0	0.33	0	0	3	1.33	44.33	34	68.6869	1	2
1	5	4	94	23.5	0.25	0	0.25	0	0	2.5	0	68.75	31.3333	44.7619	1	2
1	4	4	69	17.25	0.25	0	0.25	0	0	1.5	0.25	57.75	23	33.0144	1	2
1	5	7	110	15.71	0.14	0.14	0	0	0	1.14	0.14	33.86	18.3333	55.5556	1	2
1	5	8	62	7.75	0.13	0	0	0	0.13	0.75	0	25.38	8.85714	36.9048	1	2
1	5	3	80	26.67	0	0.33	0.33	0	0	2.33	0	67.67	26.6667	50.6329	1	2
1	5	8	71	8.88	0	0.13	0	0	0.13	0.5	0	44.88	8.875	26.5918	1	2
1	5	4	72	18	0	0.5	0	0	0	1.5	0	69.25	18	36.3636	1	2
1	5	3	44	14.67	0	0.33	0	0	0.33	1	0.33	51.67	14.6667	40.7407	1	2
1	5	6	121	20.17	0.17	0.17	0.17	0	0.17	2.67	0.33	30	24.2	84.0278	1	2
1	5	7	111	15.86	0	0.29	0	0	0.29	1.57	0.29	55.57	15.8571	36.1564	1	2
2	8	7	66	9.43	0.14	0.14	0	0	0	0.57	0.29	17.29	11	62.8571	1	2
2	8	7	48	6.86	0.14	0.14	0	0	0	0.14	0	20.29	8	40	1	2
2	8	8	446	55.75	0	0.25	0.38	0.13	0	4.88	0.5	97.63	55.75	74.958	1	2
2	8	8	235	29.38	0	0.13	0.25	0	0	3.63	0.13	69.88	29.375	68.314	1	2
2	8	8	195	24.38	0.13	0.38	0.13	0	0.13	2.88	0.13	56.75	27.8571	60.3715	1	2
2	8	7	57	8.14	0.14	0	0	0	0	0.29	0.29	24.29	9.5	55.8824	1	2
2	8	7	144	20.57	0.29	0	0	0.14	0	1.29	0	56.43	28.8	73.8462	1	2
2	8	5	33	6.6	0.2	0	0	0	0.2	0	0.2	18	8.25	42.3077	1	2
2	8	8	77	9.63	0.13	0.13	0	0	0.25	0.63	0	23.25	11	44.7674	1	2
2	8	6	83	13.83	0.33	0.17	0	0	0	1.33	0	26.33	20.75	71.5517	1	2
2	8	8	229	28.63	0.13	0.13	0	0.13	0	2.38	0.38	49.13	32.7143	71.5625	1	2
2	8	7	157	22.43	0.29	0	0.29	0	0	0.57	1	36.86	31.4	69.469	2	2
2	8	8	231	28.88	0	0.38	0.13	0	0	3.38	0.75	53.88	28.875	69.7885	2	2
2	8	7	96	13.71	0	0.14	0	0	0	1.14	0	58.14	13.7143	42.2907	2	2
2	8	8	91	11.38	0	0.25	0	0	0.13	1.13	0.25	24.13	11.375	50.838	2	2
2	8	7	151	21.57	0	0.14	0.14	0	0	2.43	0	65.86	21.5714	61.1336	2	2
2	12	6	110	18.33	0.33	0	0.17	0	0	0.83	0	44.33	27.5	71.8954	2	2
2	8	6	90	15	0	0.33	0	0	0	1.67	0	36.83	15	52.0231	2	2
2	8	6	127	21.17	0	0	0.17	0	0	1.83	0.17	101.83	21.1667	51.417	2	2
2	8	6	110	18.33	0.33	0	0.17	0	0.17	1.5	0.33	30	27.5	78.0142	2	2
2	8	8	265	33.13	0.13	0.38	0.25	0	0	2.75	1.5	44.88	37.8571	93.3099	2	2
2	8	8	404	50.5	0	0.38	0.38	0	0	3.75	0.25	99.13	50.5	82.7869	2	2
2	8	8	312	39	0.13	0.13	0.5	0	0.13	4.25	1.38	102	44.5714	78.1955	2	2
2	8	8	404	50.5	0	0.25	0.25	0.13	0	5.63	0.25	91	50.5	79.0607	2	2
2	8	7	77	11	0	0.29	0	0	0.29	1.86	0	19.86	11	63.1148	2	2
2	8	5	47	9.4	0	0.2	0	0	0.2	0.8	0	19.8	9.4	55.9524	2	2
2	8	8	241	30.13	0	0	0.13	0.13	0.13	3.13	1.13	41.38	30.125	86.3799	2	2
2	8	8	254	31.75	0	0.25	0.25	0	0.25	2.25	0	85.13	31.75	57.7273	2	2
2	8	6	141	23.5	0.17	0.5	0	0	0	2	0.17	79.67	28.2	55.5118	2	2
1	8	4	5	1.25	0.25	0	0	0	0.25	0	0	5	1.66667	27.7778	2	2
1	8	4	55	13.75	0	0	0	0	0	1	0.25	20.25	13.75	65.4762	2	2
1	8	6	68	11.33	0	0.17	0	0	0.33	1	0.17	14.17	11.3333	74.7253	1	2
1	8	7	196	28	0	0.71	0	0	0	2.29	0.29	66.71	28	70.2509	1	2
1	8	8	156	19.5	0.13	0.25	0.13	0	0.25	1.5	0.25	25.38	22.2857	96.8944	1	2
1	8	8	85	10.63	0.25	0.13	0	0	0	0.75	0.13	29.88	14.1667	72.6496	1	2
1	8	7	70	10	0	0.29	0	0	0.43	1.86	0	13.86	10	120.69	1	2
1	8	5	77	15.4	0	0.2	0	0	0	1.4	0	40.8	15.4	60.6299	1	2
1	8	7	79	11.29	0.29	0	0	0	0	0.43	0.14	28.86	15.8	69.9115	1	2
1	8	7	98	14	0.29	0.14	0	0	0	0.71	0.29	19.86	19.6	80.3279	1	2
1	8	8	195	24.38	0	0.13	0.13	0	0	2.88	0.5	42.38	24.375	61.1285	1	2
1	8	8	139	17.38	0	0.13	0.13	0	0	0.63	0.5	31.88	17.375	78.5311	1	2
1	8	8	356	44.5	0	0.25	0.5	0	0.13	4.63	0.75	124.13	44.5	68.7259	1	2
1	8	3	9	3	0.67	0	0	0	0	0	0	9	9	56.25	1	2
1	8	7	138	19.71	0.14	0.43	0	0	0	2.14	0.29	37.57	23	83.1325	1	2
1	8	8	284	35.5	0.13	0.38	0.25	0	0	3.38	0.38	58.25	40.5714	75.9358	1	2
1	8	6	29	4.83	0.33	0	0	0	0.17	0.17	0	14	7.25	54.717	1	2
1	8	4	42	10.5	0.5	0.25	0	0	0.25	0.25	0	26.5	21	102.439	1	2
1	8	8	357	44.63	0.13	0.13	0.5	0	0	4.63	0.13	85.38	51	68.1298	1	2
1	8	8	132	16.5	0.25	0.13	0.13	0	0	0.88	0.13	47.75	22	51.5625	1	2
1	8	5	0	0	0.2	0	0	0	0.8	0	0	3	0	0	1	2
1	8	5	33	6.6	0	0	0	0	0.2	0	0	27.8	6.6	38.3721	1	2
1	8	8	63	7.88	0.13	0.13	0	0	0.25	0.5	0.13	16.88	9	56.7568	1	2
1	8	7	104	14.86	0.43	0.29	0	0	0.14	1	0	23.71	26	75.3623	1	2
1	8	8	408	51	0	0.38	0.25	0.13	0	3.38	1.75	82.13	51	82.2581	1	2
1	8	8	200	25	0	0.38	0.13	0	0.13	2.63	0.25	43.5	25	71.9424	1	2
1	8	8	289	36.13	0	0.13	0.38	0	0	2.88	0.25	73.88	36.125	70.3163	1	2
1	8	7	98	14	0.14	0	0.14	0	0	0.71	0.29	28.57	16.3333	61.6352	1	2
1	8	8	262	32.75	0	0.13	0.38	0	0	3.63	0.5	46.5	32.75	82.6498	1	2
1	8	7	98	14	0.29	0.29	0	0	0.14	1.29	0.14	21.43	19.6	75.969	1	2
1	8	5	141	28.2	0.2	0.4	0.2	0	0	2.8	1	29.4	35.25	108.462	1	2
1	8	7	133	19	0.14	0.29	0	0	0	1.29	0.14	29	22.1667	74.3017	1	2
1	8	7	114	16.29	0	0	0.14	0	0	1.43	0.71	19.57	16.2857	95	1	2
1	8	8	160	20	0	0.13	0.13	0	0	2	0	59.88	20	62.2568	1	2
1	8	7	238	34	0.29	0.29	0.29	0	0.14	3	0.43	61.29	47.6	94.0711	1	2
1	8	7	77	11	0.14	0	0	0	0.29	0.57	0	26.14	12.8333	60.1562	1	2
1	6	6	67	11.17	0.5	0.17	0	0	0.17	0.67	0	50.33	22.3333	59.292	1	2
1	8	8	179	22.38	0.13	0.5	0	0	0	2.25	0.13	30.5	25.5714	82.4885	1	2
1	8	7	248	35.43	0.14	0.43	0	0.14	0	3.71	0.57	44.86	41.3333	96.875	1	2
1	8	8	230	28.75	0.13	0.25	0.25	0	0.13	3.38	0.63	33.63	32.8571	107.981	1	2
1	8	5	68	13.6	0.2	0.2	0	0	0	0.6	0	34.8	17	51.9084	1	2
1	8	8	340	42.5	0.13	0.13	0.25	0.13	0	2.25	1.5	53	48.5714	102.719	1	2
1	4	3	121	40.33	0	0	0.67	0	0	3.33	0.33	73.33	40.3333	86.4286	1	2
1	8	7	50	7.14	0.29	0.14	0	0	0	0.29	0	17.86	10	81.9672	1	2
1	8	8	349	43.63	0.25	0.38	0.25	0.13	0	4.13	0.13	68.13	58.1667	74.7323	1	2
1	8	6	68	11.33	0	0.17	0	0	0	1.33	0.17	19.83	11.3333	89.4737	1	2
1	8	8	316	39.5	0	0	0.25	0.13	0.13	3.25	0.75	106.38	39.5	67.8112	1	2
1	8	6	81	13.5	0	0.17	0	0	0.33	1.67	0.17	31	13.5	87.0968	1	2
1	8	8	133	16.63	0.38	0.13	0.13	0	0.13	2	0	39.75	26.6	61.2903	1	2
1	8	7	247	35.29	0	0.14	0.29	0	0	1.57	1	83.71	35.2857	58.5308	1	2
1	8	8	441	55.13	0.13	0.25	0.25	0.25	0	3.25	1	99.25	63	66.9196	1	2
1	8	8	272	34	0.38	0.13	0.25	0	0	4	0	108.5	54.4	77.2727	1	2
1	8	8	328	41	0.13	0.13	0.5	0	0.13	3.13	0.75	95.5	46.8571	64.5669	1	2
1	8	6	74	12.33	0	0.17	0	0	0.17	1	0.17	23	12.3333	97.3684	1	2
1	8	7	293	41.86	0.14	0.57	0.29	0	0	3	0.57	93.71	48.8333	85.1744	1	2
1	8	8	191	23.88	0	0.38	0	0	0	1.75	0.63	35.75	23.875	84.141	1	2
1	8	4	83	20.75	0	0	0.25	0	0	2.25	0.25	41.5	20.75	72.807	1	2
1	8	5	58	11.6	0	0.2	0	0	0	0.6	0	37.4	11.6	48.7395	1	2
1	8	8	159	19.88	0	0.38	0	0	0	2.38	0.13	63.88	19.875	54.0816	1	2
1	8	6	111	18.5	0	0.33	0	0	0	1.83	0.17	34.67	18.5	66.0714	1	2
1	8	8	53	6.63	0.38	0.13	0	0	0.25	0.25	0.13	20	10.6	43.0894	1	2
